# Supplementary material for: Pod pepper vein yellows virus, a new recombinant polerovirus infecting Capsicum frutescens in Yunnan province, China
Source: Virol J. 2021 Feb 23;18:42. doi: 10.1186/s12985-021-01511-5 (PMC7901092; doi:10.1186/s12985-021-01511-5)
Supplement: Supplementary file 8 — Additional file 8. NCBI-generated GenBank file showing the PoPeVYV sequence. [file 12985_2021_1511_MOESM8_ESM.txt]

LOCUS       Seq1                    6015 bp    RNA     linear   VRL 12-MAR-2020
DEFINITION  Pepper vein yellows virus isolate YN,complete genome.
ACCESSION   Seq1
VERSION
KEYWORDS    .
SOURCE      Pepper vein yellows virus
  ORGANISM  Pepper vein yellows virus
            Viruses; Riboviria; Luteoviridae; Polerovirus.
REFERENCE   1  (bases 1 to 6015)
  AUTHORS   Peng,J., Lu,Y., Wang,S., Yin,Y., Zheng,H., Lin,L., Yuan,E. and
            Yan,F.
  TITLE     Direct Submission
  JOURNAL   Submitted (12-MAR-2020) Institute of Plant Virology, Ningbo
            University, No.818 in Fenghua Road, Ningbo, Zhejiang 315211, China
COMMENT     Bankit Comment: TOTAL # OF SEQS:1
            
            ##Assembly-Data-START##
            Sequencing Technology :: Sanger dideoxy sequencing
            ##Assembly-Data-END##
FEATURES             Location/Qualifiers
     source          1..6015
                     /organism="Pepper vein yellows virus"
                     /mol_type="genomic RNA"
                     /isolate="Yunnan"
                     /isolation_source="fruit"
                     /host="pepper"
                     /db_xref="taxon:909827"
                     /country="China"
                     /collection_date="01-Aug-2019"
                     /note="Pepper vein yellows
                     virus;Viruses;Riboviria;Luteoviridae;Polerovirus"
     CDS             51..800
                     /codon_start=1
                     /product="putative P0 protein"
                     /translation="MNFELINGSHLKVSLTRKLSYRERILNLAVFLSQYLVTVQENAT
                     TNHFLRSVCALLPFLLGSQCPFVAGNAPQRNSKREHKRISRLALFCGVNIAPGCRGEV
                     STSAWLQTDNNLGAPRAHLKRCAGSTMASYIQRFQTPLFQGAEEFSRFLRVWTYHCES
                     VVEESSPKLSVDRGLIVELWHLGHCLLDLLSGDDIYHARRLSRIALRLHRIYGESIAM
                     DVYRLAHLPRSVNFKSGEEYLHGSQIQKELQ"
     CDS             join(175..1620,1620..3431)
                     /exception="ribosomal_slippage"
                     /codon_start=1
                     /product="putative P1-P2 fusion protein"
                     /translation="MQLQTIFFALFVLSSLSFSAANAPLWQGMLRKGTPNGNISEFPG
                     WPFSAELTLLPAVEERFLPPPGSKPIIISEPHEPTLRDALDLLWQVISRDSRRLSSKA
                     QKNFQDSCAYGLTTAKAWSKRALQSFLWTVVSLWSFGIWVIVSWIFFLVTTFTMPVVC
                     LALLYACTEFMVKALQWMFTGWPTCLALLILKAGKNIFTVPRFRRNYSEEKQVKGFIS
                     LKIPQSPPRGSVLLVQHEDNSHAGYASCVRLYDGTLALMTCHHVGTGVPGGKVTSMKT
                     PNKIPLRLFTPLISSEKGDFMLMSGPPNWESLLGCKGAHFVSASQLAKSKMRFFFIEK
                     NEWMADHGEIVGPRDHWFATTLCNSEPGHSGTPIFNGKTIVGVHAGGENEQNFNVMAT
                     IPPVPGLTTPQYVFETTAPQGRVFTDEDLSEMMKSVTSYPQLEKFKSHTGKNWADDED
                     FETEVKSKPAPAPVAQEAKSKSGAEEAPPVSKIPAVVPTSSRVGKRERQSCLPNQQQH
                     CPEERRGQESRGSGRKGPRTAHPLKASRISRRRRKIFREAFGEIGGENRPLYYRKESG
                     GSSGPEGHEETPGKPAAQTTAENFQRYFEGSYKWEVSASSQEIPGFQQCGSLPQYYHP
                     KQIKGSEWGTQLIKDHPELGEKVSGFGWPTVGPQAEVTSLTLQAERWLQRAQSAKIPS
                     SEDRERVINKTVEAYSNVKTYGPTATRGNKLEWRQFLEDFKSAVFSLELDAGIGVPYI
                     AYGRPTHKGWVEDPKLLPVLARLTFNRLQKMLEVESSNMSAEELVQAGLCDPIRTFVK
                     REPHKQSKLDEGRYRLIMSVSLVDQLVARVLFQNQNKREIALWRANPSKPGFGLSTDE
                     QVLEFVQALAAQVEVPPEEVITSWEKYLVPTDCSGFDWSVAEWMLYDDMVVRNKLTLD
                     LNPTTEKLRSAWLKCICNSVLCLSDGTLLAQRVPGVQKSGSYNTSSSNSRIRVMAAYH
                     CGADWAMAMGDDALESVNTNLEVYKDLGFKVEVSGQLEFCSHIFRAPDLALPVNERKM
                     LYKLIFGYNPGSGNLEVISNYIAACVSVLNELRHDPDSVALLHSWLVSPVLPQNN"
     CDS             175..2139
                     /codon_start=1
                     /product="putative P1 protein"
                     /translation="MQLQTIFFALFVLSSLSFSAANAPLWQGMLRKGTPNGNISEFPG
                     WPFSAELTLLPAVEERFLPPPGSKPIIISEPHEPTLRDALDLLWQVISRDSRRLSSKA
                     QKNFQDSCAYGLTTAKAWSKRALQSFLWTVVSLWSFGIWVIVSWIFFLVTTFTMPVVC
                     LALLYACTEFMVKALQWMFTGWPTCLALLILKAGKNIFTVPRFRRNYSEEKQVKGFIS
                     LKIPQSPPRGSVLLVQHEDNSHAGYASCVRLYDGTLALMTCHHVGTGVPGGKVTSMKT
                     PNKIPLRLFTPLISSEKGDFMLMSGPPNWESLLGCKGAHFVSASQLAKSKMRFFFIEK
                     NEWMADHGEIVGPRDHWFATTLCNSEPGHSGTPIFNGKTIVGVHAGGENEQNFNVMAT
                     IPPVPGLTTPQYVFETTAPQGRVFTDEDLSEMMKSVTSYPQLEKFKSHTGKNWADDED
                     FETEVKSKPAPAPVAQEAKSKSGAEEAPPVSKSRQWYPRLPESGNEKGRAACQTNSNT
                     APKKEEGKKAEVAAEKAPAQPTPSKPQESADGGEKYLERLLEKLVERIDLSTIEKKVV
                     EVVAQKAMKKPQGSQRRRRPRKTSNDTSKEATNGRYQPPHKRSQGSNNAEASPSTTTQ
                     SKSKVANGAPSSSKIIQSWERKSPASAGQQ"
     CDS             3631..5790
                     /codon_start=1
                     /transl_except=(pos:4249..4251,aa:OTHER)
                     /product="putative read through protein P5"
                     /translation="MNTGGVRRNNNGNGGSRNTRRRRRPRQVRPVVVVAPSGAARRGG
                     RRRRNGGRNRRSRNGVGGRSSNSETFVFNKDSIKDSSSGAVTFGPSLSESVALSGGVL
                     KAYHEYKITMVNIRFISESSSTAEGSIAYELDPHCKLTSLQSTLRKFPVTKGGQATFR
                     ASQINGLEWHDTSEDQFRLLYKGNGTKGVAAGFFQIRYTVQLHNPKXVDAEPGSSPGP
                     QPQPTPSPSPQKHERFIAYVGIPMLTIQARENDDQILLRSMGLQRMKYIEDENQNYTN
                     IDSQFYSQSNVNAVPMYYFNVPKGTWSVDISCEGYQPTSSTTDPNRGRSDGLIAYSNS
                     DSDYWNVGEADGVKISNLRNDNTYRQGHPDLEINSCHFRDGQLLERDATISFHVEAPD
                     DGRFFLIGPAIQKTAKYNYTISYGEWTDRDMELGLITVVLDEHLEGSGSGNSARRERR
                     LLHQHCKSLYAPEGPPENKPWDDNQIIVGERQLRKTLSMDMSGTGSDLREGKLETNPS
                     DDVRNELNYSLSLDDPEDELVDEPNFIPGMRMNLEAVPLAIPVNKDYILRERGITTNL
                     VEPAYTQDVAPQNQLEEDPWKHVRDFSKSHTSKSPASVASGSTLRGNLRGRSMPPPLP
                     PPSETIGDSLLTSNVQWDPPGSPLTPFKDKELAKPPSDARSSISGRLTGGLLKSRVDK
                     ELASLTTAQRQRYEITRQNLGKTAAQDYLRKCKEGSK"
     CDS             3631..4251
                     /codon_start=1
                     /product="putative P3 protein"
                     /translation="MNTGGVRRNNNGNGGSRNTRRRRRPRQVRPVVVVAPSGAARRGG
                     RRRRNGGRNRRSRNGVGGRSSNSETFVFNKDSIKDSSSGAVTFGPSLSESVALSGGVL
                     KAYHEYKITMVNIRFISESSSTAEGSIAYELDPHCKLTSLQSTLRKFPVTKGGQATFR
                     ASQINGLEWHDTSEDQFRLLYKGNGTKGVAAGFFQIRYTVQLHNPK"
     CDS             3662..4132
                     /codon_start=1
                     /product="putative P4 protein"
                     /translation="MEMVDHATPAVADAHDRFALSLWSHPLGQHGAEVEDDEMEAGTE
                     EAEMELEDGRATARLSSSTRTQSRIVPQELSPSGRLYQRASRFQVEFLKPTMSIRSQW
                     STYASSVNPLPQRRAPSLTSWTPTASLLVSNPPCVNSPSPKAGKQRFGLRRLMG"
BASE COUNT     1693 a   1477 c   1473 g   1372 t
ORIGIN      
        1 acaaaatata cgaagagaga gagcccttgc ttgtgatttc ttcaagtttt atgaacttcg
       61 agctgatcaa cggaagccat cttaaagttt ccctcactcg caagctcagt tacagagaaa
      121 ggatcttaaa cttggcagta ttcttaagcc aatatctcgt aactgtacaa gaaaatgcaa
      181 ctacaaacca ttttcttcgc tctgtttgtg ctctcctccc tttccttctc ggcagccaat
      241 gcccctttgt ggcagggaat gctccgcaaa ggaactccaa acgggaacat aagcgaattt
      301 cccggctggc ccttttctgc ggagttaaca ttgctcccgg ctgtagagga gaggtttcta
      361 cctccgcctg gctccaaacc gataataatc tcggagcccc acgagcccac cttaagagat
      421 gcgctggatc tactatggca agttatatcc agagattcca gacgcctctc ttccaaggcg
      481 cagaagaatt ttcaagattc ctgcgcgtat ggacttacca ctgcgaaagc gtggtcgaag
      541 agagctctcc aaagctttct gtggaccgtg gtctcattgt ggagctttgg catctgggtc
      601 attgtctcct ggatcttctt tctggtgacg acatttacca tgcccgtcgt ttgtctcgca
      661 ttgctttacg cctgcacaga atttatggtg aaagcattgc aatggatgtt taccggctgg
      721 cccacttgcc tcgctctgtt aattttaaaa gcggggaaga atatcttcac ggttcccaga
      781 ttcagaagga actacagtga agaaaagcaa gttaagggat ttatttcttt gaaaatccct
      841 cagagccccc cccgtggaag cgtgctactc gtgcaacatg aagacaactc tcatgccggg
      901 tacgccagct gtgtgcggtt atatgacggc actctagccc ttatgacctg tcaccacgtg
      961 ggcacagggg ttcccggagg aaaggtgacc tccatgaaaa cacctaataa gataccactt
     1021 cgcctattca cacctctgat ctcttcagaa aaaggagatt tcatgttgat gagcgggccc
     1081 ccaaactggg agagcctgtt aggctgtaaa ggagcccact tcgtctccgc atcacaactt
     1141 gctaaatcta agatgcggtt ctttttcatt gagaaaaacg agtggatggc tgatcacggt
     1201 gagattgtag gtccacgtga tcactggttt gctacaacgc tctgcaactc agagcctgga
     1261 cattctggca ccccgatctt caatggaaaa accatagtgg gtgtgcacgc tggaggtgaa
     1321 aatgagcaga actttaatgt gatggcaaca atccctcccg tccccggttt gacgactcct
     1381 cagtacgtct tcgagactac tgcaccccag ggtcgagtct tcactgatga ggacttaagt
     1441 gagatgatga aaagcgtcac ctcatatccc cagttagaaa aattcaaaag ccatactggg
     1501 aagaactggg cagatgatga agacttcgaa actgaagtca agagcaaacc cgccccagca
     1561 cctgtggctc aagaagctaa atctaagagc ggtgctgagg aagctccgcc ggtgagcaaa
     1621 tcccggcagt ggtacccacg tcttcccgag tcgggaaacg agaaaggcag agctgcctgc
     1681 caaaccaaca gcaacactgc cccgaagaaa gaagagggca agaaagcaga ggtagcggcc
     1741 gaaaaggccc ccgcacagcc caccccctca aagcctcaag aatcagccga cggcggcgaa
     1801 aaatatttag agaggctttt ggagaaattg gtggagagaa tcgacctctc tactatagaa
     1861 aagaaagtgg tggaagtagt ggcccagaag gccatgaaga aaccccaggg aagccagcgg
     1921 cgcagacgac cgcggaaaac ttccaacgat acttcgaagg aagctacaaa tgggaggtat
     1981 cagcctcctc acaagagatc ccagggttcc aacaatgcgg aagcctcccc cagtactacc
     2041 acccaaagca aatcaaaggt agcgaatggg gcacccagct catcaaagat catccagagc
     2101 tgggagagaa agtctccggc ttcggctggc caacagtagg cccccaagct gaggttacct
     2161 ctctcacttt acaagcagag aggtggctgc aacgcgcgca gtcagctaaa atcccgtcgt
     2221 ctgaggaccg ggagcgcgtt ataaacaaaa ctgtggaggc ctactctaat gtcaaaactt
     2281 atggccccac agctactaga gggaacaagc tcgagtggcg gcaatttcta gaagatttta
     2341 agtcagccgt cttttctctg gagcttgacg caggtatagg tgtaccatat atcgcctatg
     2401 gaaggcccac tcacaaaggt tgggtggaag atccgaaact cctgccagtg ctcgcccgac
     2461 tcactttcaa ccgtttacag aagatgttgg aagtcgagtc ctctaatatg agcgctgaag
     2521 agcttgtgca agctggtctc tgcgatccga taaggacatt tgttaagaga gaaccacaca
     2581 agcaatctaa actcgatgaa ggtcgctatc gtctcatcat gagtgtttcc ctagtagatc
     2641 aactggtagc ccgggttctg ttccaaaatc agaacaagcg agaaatcgct ctttggaggg
     2701 caaatccctc aaaacccggt tttggcttgt ccacggatga gcaagtgctg gagttcgtac
     2761 aagctctggc cgcgcaagtg gaagtcccac cagaggaagt gattacctcg tgggagaagt
     2821 accttgtgcc gactgattgc tccggatttg actggagcgt tgcggaatgg atgctatacg
     2881 acgatatggt cgtccgcaat aaactcacac tggacttaaa tcctacaaca gagaagctac
     2941 gatctgcgtg gctaaaatgt atctgcaata gtgtcctgtg tttgagcgat ggcacactcc
     3001 tcgcccaaag ggtccccggc gttcaaaagt ccggtagcta caacacaagt agctcaaatt
     3061 caaggatccg agttatggcc gcctaccact gtggggccga ctgggccatg gcgatgggag
     3121 atgatgccct cgagtcagtc aacaccaacc tagaggtgta taaagatcta ggtttcaaag
     3181 tcgaggtttc aggacaactg gaattctgct ctcacatctt tagagcgcct gacctcgccc
     3241 ttcccgtgaa tgagcgtaaa atgctgtaca agctcatctt cggatacaat ccgggaagtg
     3301 ggaatctgga agtgatctca aattacatag ccgcctgcgt ctcagtctta aatgaattgc
     3361 ggcatgaccc agattctgtt gctctccttc actcgtggct agtctctcca gtgctgccac
     3421 aaaataattg aagagagaga agataactag ccaagcatac atcagttgca agcgttggaa
     3481 agttttagtc tgattacaaa cagcctgaca taatagatta taaattttta gcaggatttg
     3541 cgtttggatt cttatccgca atcccaattt ctgtagcagg catataccta gtctacctta
     3601 aaatctcagc ccacgttcgc gcgatcgtta atgaatacgg gaggagttag gagaaataat
     3661 aatggaaatg gtggatcacg caacacccgc cgtcgcagac gcccacgaca ggttcgccct
     3721 gtcgttgtgg tcgcaccctc tggggcagca cggcgcggag gtcgaagacg acgaaatgga
     3781 ggccggaacc gaagaagccg aaatggagtt ggaggacggt cgagcaacag cgagactttc
     3841 gtcttcaaca aggactcaat caaggatagt tcctcaggag ctgtcacctt cgggccgtct
     3901 ctatcagaga gcgtcgcgct ttcaggtgga gttcttaaag cctaccatga gtataagatc
     3961 acaatggtca acatacgctt catcagtgaa tcctcttcca cagcggaggg ctccatcgct
     4021 tacgagctgg acccccactg caagcttact agtctccaat ccaccctgcg taaattcccc
     4081 gtcaccaaag gcgggcaagc aacgtttcgg gcttcgcaga ttaatgggtt agagtggcat
     4141 gatacatccg aagatcaatt taggctgctc tataaaggca acggaacaaa aggtgttgcc
     4201 gccgggttct ttcaaatccg gtacaccgtg caactgcaca accccaaata ggtagacgcc
     4261 gagccaggat ctagcccagg acctcaacct caacccacac cctcaccttc tcctcaaaag
     4321 catgagcgct tcattgcata cgtcggcatt ccaatgttga caattcaagc gcgggagaac
     4381 gacgaccaga tcttattaag atccatgggt ttgcaacgga tgaagtatat agaggacgag
     4441 aatcaaaact atacgaacat cgattcgcag ttttattctc agtctaatgt caatgccgtc
     4501 cccatgtatt atttcaacgt gccaaaaggt acatggtcag tcgatatcag ctgtgaaggt
     4561 tatcagccaa caagcagcac cacggatcca aaccgtggga ggagtgatgg gttaatagct
     4621 tattccaata gtgattcaga ttactggaac gtaggagaag cggatggtgt taaaatttcg
     4681 aatttgagga atgataacac gtaccgccaa ggacatccag atcttgagat caattcctgt
     4741 cattttagag acgggcaact gttagaacgt gatgcaacta taagtttcca cgtcgaagcc
     4801 ccagatgatg ggcgtttctt tctgatagga cccgcgattc agaaaaccgc caagtacaat
     4861 tatacaatat cttatggcga gtggacagac agagatatgg aattagggct aatcacagta
     4921 gtgctagatg agcaccttga gggttctggc tcgggcaatt cggcgaggag agaaaggaga
     4981 ttattgcatc aacattgcaa atctctctac gccccggaag gaccaccgga aaacaaaccc
     5041 tgggatgaca accagatcat tgttggagaa agacaactcc gtaaaactct gtctatggac
     5101 atgtcaggaa ctggttctga cctgagagaa ggaaaactcg agacaaaccc tagtgatgat
     5161 gtcaggaatg agttgaatta ttcgttgagt cttgatgacc ctgaagatga gctcgtcgat
     5221 gagccaaact ttattcctgg aatgcggatg aatctagagg cagtaccttt agcaataccc
     5281 gtcaacaaag actacattct tagagaaaga ggcataacaa caaacttggt tgaaccagcc
     5341 tacactcaag atgtagctcc ccaaaatcag ttggaggagg atccctggaa acacgtccgg
     5401 gatttcagta aaagtcacac tagtaagagc ccagcttctg tcgcgtctgg gtcaacattg
     5461 agaggaaact taagagggag atctatgccc ccacctctcc cccctccatc tgagacgatt
     5521 ggggattcct tgctcaccag caatgtgcaa tgggatcccc caggctcacc tcttactcct
     5581 tttaaggata aagagttggc gaaaccgcct tctgatgctc gtagctcgat atctggtcgt
     5641 ttgaccggag gtcttctgaa aagccgagta gataaggaat tggcgagcct gaccacagct
     5701 cagagacagc ggtatgaaat aactagacaa aatctaggca aaactgctgc tcaggattac
     5761 ttacggaaat gtaaggaggg tagtaaatag tctaagctct acgactttaa aataacgagc
     5821 acactgaact ccaagcctgt tagagtataa cccaggtcgt cattagctgt agacgttaaa
     5881 ccagcggtcc agtgtcgatg gctgtaagac actgagtaat tcacagcaac gaaaaccgaa
     5941 gtctgagtag gtgagtaggc atcataattc ttagggtagg ggggtgtata gatacccccc
     6001 cctggtctat gatgt
//
